# Supplementary material for: Angptl5 restricts primitive hematopoiesis by promoting retinoic acid signaling in zebrafish
Source: PLoS Biol. 2026 Jun 25;24(6):e3003858. doi: 10.1371/journal.pbio.3003858 (PMC13298773; doi:10.1371/journal.pbio.3003858)
Supplement: S1 Data — (XLSX) [file pbio.3003858.s016.xlsx]

## Sheet: README
This file contains all underlying numerical data for the indicated figures.
For each quantitative dataset :
>the mean was calculated as the average of 3 independent biological replicates. Error bars represent the standard deviation
>Error bars represent standard deviation (SD) calculated as: SD = sqrt( sum((x_i - mean)^2) / (n-1) )
>The Excel sheet provides all individual replicate values.
Sheets:
Fig 2A-C: The number of spi1b+ cells (A, B) and number of embryos (C).
Fig 3C-H: QPCR of dhrs9 (C), integrated density (InDen) of fluorescence (D), the number of spi1b+ cells (E, G) and number of embryos (F, H).
Fig 4J,K: The number of spi1b+ cells (J) and number of embryos (K).
Fig 5A, C-E: The number of spi1b+ cells (A, C, D) and relative expression (pERK/ERK) (E).
Fig 6I-K: CHIP-qPCR of HA-Junba (I) and number of embryos (J, K).
Fig S3F,G: QPCR for tal1, gata1a,spi1b and etsrp at 18hpf (F) and number of surviving embryos (G).
Fig S7D: Number of embryos expressing cyp26a1.
Fig S11I: relative expression (pERK/ERK).
Fig S14: Fluorescence intensity.

## Sheet: Fig 2A-C
	the number of spi1b+ cells				the number of spi1b+ cells				Number of embryos
Figure 2A	WT	angptl5Δ10/Δ10		Figure 2B	angptl5Δ10/Δ10	angptl5Δ10/Δ10 + angptl5 mRNA		Figure 2C		WT	angptl5Δ10/Δ10
	86	358			188	78			5ss	0	6
	89	269			220	92			6ss	4	4
	83	340			196	84			7ss	10	6
	86	288			206	78
	84	352			152	82			total	14	16
	88	352			193	79
	85	279			282	89
	87	354			198	89
	90	273			192	91
	86	339			219	81
	90	312			193	87
	81	349			210	81
	89	306			196	90
	85	280			210	87
	85	266			269	87
	86	349			190	81
	87	372			205	79
	89	320			211	80
	86	334			213	82
	84	269			279	84
	87	356			213	85
	83	341			213	92
	85	352			219	85
	86	332			195	80
	82	352			203	90
	86	316				81
	84	311				78
		310				89
		334				82
		320				88
		266				80
		348				79
		299				88
		317				89
		311				88
		305				80
		301				82
		278				87
		316
		325
		319
		320
		258
		329
		318
		310
		258
		320

## Sheet: Fig 3C-H
	qpcr of dhrs9								integrated density (InDen)				the number of spi1b+ cells						Number of embryos								the number of spi1b+ cells								Number of embryos
Figure 3C		Sample Name	Gene Name	Cq	Gene Name	Cq		Figure 3D	WT	angptl5Δ10/Δ10		Figure 3E	WT	angptl5Δ10/Δ10	WT+RA	angptl5Δ10/Δ10+RA		Figure 3F		WT	WT+RA		angptl5Δ10/Δ10	angptl5Δ10/Δ10 +RA		Figure 3G	WT	WT+dhrs9	WT+aldh1a2	angptl5Δ10/Δ10	angptl5Δ10/Δ10+dhrs9	angptl5Δ10/Δ10+aldh1a2		Figure 3H		angptl5Δ10/Δ10	angptl5Δ10/Δ10+dhrs9	angptl5Δ10/Δ10+aldh1a2
	8hpf	WT	18S	22.64	dhrs9	28.14			171.785	261.051			120	186	3	34			3ss	0	0	5ss	5				88	69	12	320	152	72			5 ss	6	0	0
		WT	18S	22.73	dhrs9	28.21			225.552	136.684			89	213	5	42			4ss	0	0	6ss	8	1			92	58	10	289	146	64			6 ss	12	2	0
		WT	18S	22.72	dhrs9	28.01			348.243	191.145			96	266	2	38			5ss	0	0	7ss	2	5			96	66	9	292	139	75			7 ss	2	8	2
		angptl5Δ10/Δ10	18S	22.70	dhrs9	28.93			188.679	196.15			88	178	4	42			6ss	1	0	8ss	0	11			92	62	12	311	146	71			8 ss	0	13	12
		angptl5Δ10/Δ10	18S	22.55	dhrs9	28.85			270.998	221.598			101	194	4	38			7ss	10	1	9ss	0	2			95	67	9	304	147	69			9 ss	0	0	18
		angptl5Δ10/Δ10	18S	22.70	dhrs9	29.03			395.325	119.401			107	183	3	41			8ss	5	2	total	15	19			93	69	11	316	151	68
	18hpf	WT	18S	21.89	dhrs9	26.43			295.609	217.623			105	209	2	35			9ss	0	7						94	66	12	293	146	64			total	20	23	32
		WT	18S	21.75	dhrs9	26.29			338.02	84.293			89	218	4	35			10ss	0	2						95	58	11	293	143	66
		WT	18S	21.94	dhrs9	26.49			204.33	127.156			112	215	3	38			total	16	12						95	58	11	289	149	64
		angptl5Δ10/Δ10	18S	22.72	dhrs9	27.64			347.368	157.413			104	235	4	40											91	67	11	302	146	65
		angptl5Δ10/Δ10	18S	22.52	dhrs9	27.66			208.306	233.341			101	218	2	37											91	69	11	294	148	71
		angptl5Δ10/Δ10	18S	22.79	dhrs9	27.85			265.578	157.754			92	202	3	38											89	64	12	318	151	70
									244.774	189.199			99	237	3	41											92	58	12	300	146	72
									299.351	207.059			115	187	5	36											92	60	9	320	143	71
									206.449	205.484			107	192	4	37											90	69	11	301	141	68
									168.833	105.918			89	257	4	37											92	68	10	297	142	70
									263.893	88.309			97	193	2	38											92	66	9	305	152	71
									314.041	69.906			107	209	3	36											95	66	12	291	148	75
									88.547	67.718			99	234	4	42											91	62	9	298	139	73
													93	210		36											93	63	11	308	144	70
													112	199		38											96	59	11	305	150	71
													112	202		37											96	61	9	299	148	67
													102	220		41											91	69	10	292	141	75
													99	185		35											94	63	10	303	140	72
													103	189													91	65	10	292	141	70
													110	228													94	58	10	297	151	70
													104	227													96	64	11	289	150
													110														89	62	10	313	142
													105														91	66	10		148
													94															60	12		152
													90															69	9		152
													102															64	12		148
																												67	11
																												67	0
																												69	0
																												59	0
																												64	0
																												60	0
																												59	0
																												62	0
																												68	0
																												63	0
																												67	0
																												64	0
																												58	0
																												60	0
																												60	0
																												66
																												69
																												62
																												69
																												66
																												69
																												58
																												68
																												59
																												65
																												65

## Sheet: Fig 4J, K
	the number of spi1b+ cells				Number of embryos
Figure 4J	angptl5Δ10/Δ10	angptl5Δ10/Δ10+angptl5+itga6l+itgb5 mRNA		Figure 4K		angptl5Δ10/Δ10	angptl5Δ10/Δ10+angptl5+itga6l+itgb5 mRNA
	192	44			5 ss	7
	186	39			6 ss	13
	176	36			7 ss	2	2
	228	42			8 ss		4
	184	74			9 ss		6
	190	48
	191	45			total	22	12
	201	52
	179	59
	176	45
	179	37
	193	39
	214	58
	180	46
	221	50
	203	67
	192	36
	206	51
	189	42
	221	42
	210	73
	180	43
	192	46
	198	40
	204	44
	224
	194
	184
	183

## Sheet: Fig 5A, C-E
	the number of spi1b+ cells					the number of spi1b+ cells					the number of spi1b+ cells								relative expression (pERK/ERK)
Figure 5A	WT	WT+MAPKi	WT+ERKi		Figure 5C	angptl5Δ10/Δ10	angptl5Δ10/Δ10+1 μM ERKa	angptl5Δ10/Δ10+5 μM ERKa		Figure 5D	angptl5Δ10/Δ10	angptl5Δ10/Δ10+5 pg ERK	angptl5Δ10/Δ10+15 pg ERK	angptl5Δ10/Δ10+5 pg caERK	angptl5Δ10/Δ10+10 pg caERK	angptl5Δ10/Δ10+15 pg caERK		Figure 5E	16hpf		24hpf
	92	266	246			358	97	66			268	256	260	134	92	51			WT	A5 mut	WT	A5 mut
	99	273	252			269	67	58			288	272	265	158	89	49			1	0.83	1	0.73
	89	253	262			340	90	62			296	255	285	144	96	55			1	0.82	1	0.63
	96	253	259			280	118	72			283	262	271	143	92	46			1	0.85	1	0.55
	90	272	261			275	112	64			282	255	262	154	91	32
	98	271	252			306	110	68			288	265	268	138	95	38
	98	271	278			334	95	35			268	272	272	143	91	42
	90	268	251			317	123	76			275	256	285	141	95	52
	100	258	255			336	97	84			269	260	279	147	93	0
	100	259	276			298	108	49			286	251	263	149	90	0
	95	255	253			322	99	35			291	253	266	146	93	0
	86	260	261			333	80	67			284	255	266	139	91	0
	90	282	251			332	83	82			275	278	271	137	93	0
	94	263	252			366	80	53			297	271	268	158	92	0
	100	255	252			283	97	46			282	280	266	154	93	0
	96	262	246			279	114	66			295	260	262	140	93	0
	93	267	251			368	79	54			269	256	267	153	95	0
	94	278	247			322	88	79			281	249	272	147	92	0
	100	265	247			271	115	80			271	272	265	139	90	0
	100	254	249			289	80	75			296	243	283	138	89	0
	91	258	246			340	89	72			285	264	279	142	93	0
	87	257	262			380	86	64			284	261	281	148	95	0
	89	260	259			376	98	69			285		266	151	93	0
	94	266	254			296	87	58			300		268		90
	89	272	257			311	119	79			283		268		88
	96	262	251			379	102	75					265		92
	98	270	277				103	81					278
	86	261	255				96	51					282
	88	272	254				96						267
	86	260	250										267
	90	261	256										290
	100	268	260										282
	100	253	255
	92	253	252
	87	262	249
	87		246
	88		252
	94		251
	85		262
	88		247
	98		253
	88		257
	93		260
	89		246
	93		261
	90		258
	99		252
	95		247
	98		254
	94		257
	88		259
	91		256
	98		250
	98		260
	97		258
	99		251
	92		255
	99		258
	88		249
	93		262
	100		257
	89		249
	97		247
	86		246
	93		254
	87		260
	91		258
	100		255
	93		255
	98		259
	88		255
	87		262
	86		258
	100		246
	85		260
	88		250
	87		259
	86		258
	99
	96
	97
	100
	91
	100
	91
	90
	95
	87
	98
	95
	100
	93

## Sheet: Fig 6I-K
	CHIP-qPCR of HA-Junba												the number of spi1b+ cells					the number of spi1b+ cells
Figure 6I		dhrs9 (-3157 to -2974)										Figure 6J	angptl5Δ10/Δ10	angptl5Δ10/Δ10+itga6l+itgb5 mRNA	angptl5Δ10/Δ10+itga6l+itgb5 mRNA+ERKi		Figure 6K	angptl5Δ10/Δ10	angptl5Δ10/Δ10+caERK	angptl5Δ10/Δ10+caERK+AGN
	IgG	0.37	0.123	0.22	0.299	0.44	0.383	0.292	0.442	0.44			226	115	232			239	0	189
	HA	1.546	1.694	1.641	1.789	2.497	2.1	2.135	1.789	2.008			256	122	216			272	0	216
													288	108	252			258	0	178
		dhrs9 (-1506 to -1324)											244	186	273			244	3	194
	IgG	0.538	0.37	0.601	0.552	0.383	0.269	0.609	0.838	0.538			268	131	254			254	5	179
	HA	2.9	2.24	2.28	2.68	2.04	2.24	3.04	3.36	2.68			270	108	222			262	0	210
													249	120	228			251	0	208
		dhrs9 (-702 to -448)											253	132	235			263	0	189
	IgG	0.2278	0.7824	0.8075	0.7666	0.5524	0.3074	0.6437	0.3636	0.6349			230	122	251			248	0	214
	HA	1.947	2.566	3.246	2.701	2.266	1.696	2.382	1.814	2.013			280	122	261			257	0	192
													237	159	265			275	0	186
													255	122	221			246	0	211
													231	121	251			263	0	183
													265	152	262			271	0	178
													287	116	262			246	0	182
													227	110	250			249	0	180
													248	169	268			253	0	181
													232	157	248			264	0	204
													249	130	242			267	0	203
													275	131	253			265	0	180
													277	130	246			242	0	203
													232	142	218			252	0	204
														147	225					225
														172	228					194
														119	243					181
														109	257					188
															222
															230

## Sheet: Fig S3F, G
	qPCR for tal1, gata1a,spi1b and etsrp at 18hpf							Number of surviving embryos
Fig S3F	Sample Name	Gene Name	Cq	Gene Name	Cq		Fig S3G	day(s)	WT	angptl5Δ10/Δ10	angptl5Δ5/Δ5
	WT	18S	22.66	tal1	23.16			1	100	100	100
	WT	18S	22.66	tal1	23.20			2	86(-14)	88(-12)	84(-16)
	WT	18S	22.65	tal1	23.16			4	86	88	84
	angptl5Δ10/Δ10	18S	22.82	tal1	23.31			6	85(-1)	86(-2)	84
	angptl5Δ10/Δ10	18S	22.73	tal1	23.20			8	82(-3)	84(-2)	82(-2)
	angptl5Δ10/Δ10	18S	22.73	tal1	23.22			10	82	84	82
	WT	18S	22.66	gata1a	24.09			12	82	84	82
	WT	18S	22.66	gata1a	24.04			14	80(-2)	81(-3)	79(-3)
	WT	18S	22.65	gata1a	24.02			16	80	79(-2)	77(-2)
	angptl5Δ10/Δ10	18S	22.82	gata1a	23.62			18	80	79	76(-1)
	angptl5Δ10/Δ10	18S	22.73	gata1a	23.63			20	80	79	76
	angptl5Δ10/Δ10	18S	22.73	gata1a	23.65
	WT	18S	22.66	spi1b	24.67
	WT	18S	22.66	spi1b	24.66
	WT	18S	22.65	spi1b	24.72
	angptl5Δ10/Δ10	18S	22.82	spi1b	23.55
	angptl5Δ10/Δ10	18S	22.73	spi1b	23.54
	angptl5Δ10/Δ10	18S	22.73	spi1b	23.54
	WT	18S	22.66	etsrp	22.03
	WT	18S	22.66	etsrp	21.92
	WT	18S	22.65	etsrp	21.99
	angptl5Δ10/Δ10	18S	22.82	etsrp	22.16
	angptl5Δ10/Δ10	18S	22.73	etsrp	22.16
	angptl5Δ10/Δ10	18S	22.73	etsrp	22.11

## Sheet: Fig S7D
	Number of embryos expressing cyp26a1
Fig S7D		WT
		Ctrl	+dhrs9	+aldh1a2
	normal expression	49	3	10
	increased expression	0	19	27
		angptl5Δ10/Δ10
		Ctrl	+dhrs9	+aldh1a2
	normal expression	51	5	3
	increased expression	0	20	20

## Sheet: Fig S11I
	relative expression (pERK/ERK)
Fig S7D	Control	Itga6l+Itgb5	Angptl5	Angptl5+Itga6l	Angptl5+Itgb5	Angptl5+Itga6l+Itgb5
	1	1.56	3.17	3.19	3.15	3.55

## Sheet: Fig S14
	Fluorescence intensity
Fig S14	Ctrl	+ angptl5+itga6l+itgb5 mRNA	+ angptl5+itga6l+itgb5 mRNA+ERKi
	0.81	4.73	1.25
	1.41	4.57	1.75
	0.77	4.4	1.24
	1.1	4.54	1.47
	1.21	4.55	1.43
	0.75	4.51	1.32
	1.08	4.59	1.71
	1.2	4.69	1.41
	0.73	4.42	1.25
	1.09	4.66	1.29
	0.85	4.75	1.45
	0.94	4.67	1.52
	1.08	4.52	1.27
	1.01	4.45	1.59
	1.33	4.52	1.38
	1.33	4.55	1.39
	0.92	4.61
	0.73	4.57
	0.72	4.56
		4.42
